# Supplementary material for: Multifunctional Biological Activity Assessment of Plant-Derived Nanovesicles from Arugula Leaves: In Vitro and In Vivo Studies
Source: Antioxidants (Basel). 2025 Nov 27;14(12):1421. doi: 10.3390/antiox14121421 (PMC12730054; doi:10.3390/antiox14121421)
Supplement: Supplementary file 1 [file antioxidants-14-01421-s001.zip]

Archive with 1 entries (1 files):
- antioxidants-3968505-supplementary.pdf
